# Supplementary material for: A new species of Dicranocentrus (Collembola, Entomobryidae) from China with comments on the systematic position of the genus
Source: Zookeys. 2014 Jun 18;(417):1–8. doi: 10.3897/zookeys.417.7373 (PMC4109458; doi:10.3897/zookeys.417.7373)
Supplement: XML Treatment for Dicranocentrus liuae [file zookeys.417.7373-treatment1.xml]

<!DOCTYPE tp:taxon-treatment
  PUBLIC "-//TaxonX//DTD Taxonomic Treatment Publishing DTD v0 20100105//EN" "tax-treatment-NSO.dtd">
<tp:taxon-treatment xmlns:tp="http://www.plazi.org/taxpub"><tp:treatment-meta><kwd-group><label>Taxon classification</label><kwd><named-content content-type="kingdom">Animalia</named-content></kwd><kwd><named-content content-type="order">Entomobryomorpha</named-content></kwd><kwd><named-content content-type="family">Entomobryidae</named-content></kwd></kwd-group><mixed-citation publication-type="journal"><person-group><name><surname>Xu</surname><given-names>Guo-Liang</given-names></name><name><surname>Zhang</surname><given-names>Feng</given-names></name></person-group><article-title>A new species of <italic>Dicranocentrus</italic> (Collembola, Entomobryidae) from China with comments on the systematic position of the genus</article-title><source>Zookeys</source><day>18</day><month>6</month><year>2014</year><volume>2014</volume><issue>417</issue><fpage>1</fpage><lpage>8</lpage><pub-id pub-id-type="doi">10.3897/zookeys.417.7373</pub-id></mixed-citation></tp:treatment-meta><tp:nomenclature><tp:taxon-name>
                        <tp:taxon-name-part taxon-name-part-type="genus">Dicranocentrus</tp:taxon-name-part>
                        <tp:taxon-name-part taxon-name-part-type="species">liuae</tp:taxon-name-part>
                        <object-id xmlns:xlink="http://www.w3.org/1999/xlink" content-type="zoobank" xlink:type="simple">http://zoobank.org/E9501B65-B6EC-4D84-AC1C-1BC07A65E5B8</object-id>
                    </tp:taxon-name><tp:taxon-status xmlns:xlink="http://www.w3.org/1999/xlink" xlink:type="simple">sp. n.</tp:taxon-status><xref ref-type="fig" rid="F2">Figs 2</xref><xref ref-type="fig" rid="F3">–</xref><xref ref-type="fig" rid="F4">14</xref><xref ref-type="table" rid="T1">, Table 1</xref></tp:nomenclature><tp:treatment-sec sec-type="Type locality"><title>Type locality.</title><p>China, Anhui, Shitai, Guniujiang, <named-content xmlns:xlink="http://www.w3.org/1999/xlink" content-type="dwc:verbatimCoordinates" xlink:type="simple">30.092°N, 117.482°E</named-content>, altitude 208m.</p></tp:treatment-sec><tp:treatment-sec sec-type="Material"><title>Material.</title><p>Holotype: ♀ on slide, China, Anhui, Shitai, Guniujiang, the entrance of Yan hamlet, <named-content xmlns:xlink="http://www.w3.org/1999/xlink" content-type="dwc:verbatimCoordinates" xlink:type="simple">30.092°N, 117.482°E</named-content>, altitude 208m,15 August 2011, F Zhang, DY Yu and YH Ren leg. (#C9676). Paratypes: 3 ♀♀ and 1 ♂ on slides, 4 in alcohol, same data as holotype. Other material: 1 ♀ on slide, China, Anhui, Shitai, Gongxi, 27 August 1994, JX Chen leg. (#C8391); 1 ♀ on slide, China, Zhejing, Jin Xian, Tiantongshan National Natural Reserve, 10 June 1995, JX Chen leg. (#C8458).</p></tp:treatment-sec><tp:treatment-sec sec-type="Description"><title>Description.</title><p>Body length up to 1.8 mm.</p><p>Ground colour pale yellow. Eye patches dark. Blue pigment present on antennae and legs (<xref ref-type="fig" rid="F2">Fig. 2</xref>). Scales brown, rounded, truncate, or pointed with numerous short striations; scales present on Ant. I‒IV, body, legs, both side of ventral tube and manubrium, and ventral side of dens.w</p><fig id="F2" position="float" orientation="portrait"><label>Figure 2.</label><caption><p><italic><tp:taxon-name>Dicranocentrus liuae</tp:taxon-name></italic> sp. n. Habitus.</p></caption><graphic xmlns:xlink="http://www.w3.org/1999/xlink" xlink:href="zookeys-417-001-g002.jpg" position="float" orientation="portrait" xlink:type="simple"/></fig><p>Antenna 2.0–2.7 times as long as cephalic diagonal. Ant. V and VI annulated and their length ratio as 1.2–0.7: 1. Four types of common chaetae observed: ciliate, thin (<xref ref-type="fig" rid="F3">Fig. 3A</xref>) or thick (<xref ref-type="fig" rid="F3">Fig. 3B</xref>) mic; smooth, straight, spiny mic on Ant. I and III (<xref ref-type="fig" rid="F3">Fig. 3C</xref>); long, straight chaetae smooth or weakly ciliate (<xref ref-type="fig" rid="F3">Fig. 3D</xref>). Most S-chaetae slightly curved, short (<xref ref-type="fig" rid="F3">Fig. 3E–I</xref>) or long (<xref ref-type="fig" rid="F3">Fig. 3J</xref>). Distal Ant. II with 1 rod-like S-chaeta ventrally (<xref ref-type="fig" rid="F3">Fig. 3K</xref>), 2 strongly curved, thickened S-chaetae externally (<xref ref-type="fig" rid="F3">Fig. 3L–M</xref>). Ant. VI apical bulb absent.</p><fig id="F3" position="float" orientation="portrait"><label>Figures 3−10.</label><caption><p><italic><tp:taxon-name>Dicranocentrus liuae</tp:taxon-name></italic> sp. n. <bold>3</bold> antennal chaetae <bold>4</bold> labral papillae <bold>5</bold> labial chaetae <bold>6</bold> dorsal cephalic chaetotaxy <bold>7</bold> trochanteral organ <bold>8</bold> hind claw <bold>9</bold> anterior face of ventral tube <bold>10</bold> distal posterior and lateral flap chaetae of ventral tube.</p></caption><graphic xmlns:xlink="http://www.w3.org/1999/xlink" xlink:href="zookeys-417-001-g003.jpg" position="float" orientation="portrait" xlink:type="simple"/></fig><p>Eyes 8+8, G and H smaller. Prelabral and labral chaetae 4/5, 5, 4, all smooth; prelabral ones stronger than labral ones. Labral papillae 4, cone-like with apical spine often curved (<xref ref-type="fig" rid="F3">Fig. 4</xref>). Mandibles with 4+5 apical teeth. Lateral process of labial palp papillae E as thick as normal chaetae, with tip not reaching apex of labial papilla. Subapical chaeta of maxillary outer lobe thicker than apical; 3 smooth sublobal hairs on maxillary outer lobe. Labium with 5 smooth proximal chaetae and 8–10 submentum chaetae; the most external one A<sub>5</sub> on mentum shorter than A<sub>1‒5</sub>; at most 1 ciliate chaeta <!--PageBreak-->on submentum (<xref ref-type="fig" rid="F3">Fig. 5</xref>). PLQ chaetae smooth and 2+2 weakly ciliate chaetae posterior to PLQ. Dorsal cephalic chaetotaxy with10–13 antennal (An), 3 median (M), sutural S<sub>0–7</sub>, 1 postocular (P<sub>0</sub>) and 9 posterior (P) mac. Interocular chaetae 3 as p, s, t (<xref ref-type="fig" rid="F3">Fig. 6</xref>).</p><p>Trochanteral organ with about 30 smooth spiny chaetae (<xref ref-type="fig" rid="F3">Fig. 7</xref>). Some inner differentiated tibiotarsal chaetae smooth under light microscope. Unguis with 3 inner teeth, all minute. Unguiculus lanceolate with outer edge smooth. Tenent hairs acuminate (<xref ref-type="fig" rid="F3">Fig. 8</xref>).</p><p>Abd. IV 1.66–1.89 times as long as Abd. III along dorsal midline. Ventral tube anteriorly with many weakly ciliate chaetae and some scales (<xref ref-type="fig" rid="F3">Fig. 9</xref>); posteriorly with many smooth chaetae; both sides with scales; each lateral flap with about 20 smooth chaetae (<xref ref-type="fig" rid="F3">Fig. 10</xref>). Tenaculum with 4+4 teeth, corpus with 2–4 smooth chaetae. Manubrial plaque with 3 pseudopores and 5–9 ciliate chaetae on each side (<xref ref-type="fig" rid="F4">Fig. 11</xref>). Manubrium dorsally with rows of smooth chaetae but their number not clear. Dens without inner spines. Dental of lobe with 1+1 large blunt ciliate and about 5+5 small smooth chaetae. Smooth distal part of dens 4.4–5.7 times as long as mucro; mucro bidentate with two subequal teeth (<xref ref-type="fig" rid="F4">Fig. 12</xref>).</p><fig id="F4" position="float" orientation="portrait"><label>Figures 11−14.</label><caption><p><italic><tp:taxon-name>Dicranocentrus liuae</tp:taxon-name></italic> sp. n. <bold>11</bold> manubrial plaque <bold>12</bold> mucro <bold>13</bold> thoracic chaetotaxy <bold>14</bold> abdominal chaetotaxy, inset, variation in number of inner mac.</p></caption><graphic xmlns:xlink="http://www.w3.org/1999/xlink" xlink:href="zookeys-417-001-g004.jpg" position="float" orientation="portrait" xlink:type="simple"/></fig><p>Th. II with 2 inner and 2 outer mac on medial area, 9 posterior mac, 1 ms and 2 sens; anterior ms external to sens. Th. III with 15–16 mac and 2 lateral sens (<xref ref-type="fig" rid="F4">Fig. 13</xref>). Abd. I with 3 mac, 1 ms and 1 sens; ms external to sens. Abd. II with 2 inner, 1 lateral mac and 3 sens. Abd. III with 1 inner, 2 lateral mac, 1 ms and 3 sens. Abd. IV with 3–5 inner, 10 lateral mac, and many (number undetermined) elongate sens. Abd. V with 4 sens (<xref ref-type="fig" rid="F4">Fig. 14</xref>).</p></tp:treatment-sec><tp:treatment-sec sec-type="Etymology"><title>Etymology.</title><p>Named after the former member Ms L. Liu in our lab, who initiated the study of the genus in China.</p></tp:treatment-sec><tp:treatment-sec sec-type="Ecology"><title>Ecology.</title><p>In litter or on leaves of forest floor.</p><!--PageBreak--><!--PageBreak--><!--PageBreak--></tp:treatment-sec><tp:treatment-sec sec-type="Remarks"><title>Remarks.</title><p>This new species belongs to <italic>sundanensis</italic>-group according to <xref ref-type="bibr" rid="B4">Mari-Mutt(1979)</xref>. It is the only member with 1+1 inner mac on Abd. III in <italic>sundanensis</italic>-group. It is most similar to <italic><tp:taxon-name>Dicranocentrus wangi</tp:taxon-name></italic> in labrum, cephalic chaetotaxy, trochanteral organ, tergal chaetotaxy of thorax and Abd. I–II, ventral tube, and claw structure. It differs from the latter in having a shorter Ant. V, 9 posterior cephalic mac, 1+1 inner mac on Abd. III, 2–4 chaetae on tenaculum, and the absence of dental spines (<xref ref-type="table" rid="T1">Table 1</xref>). S-chaetotaxy is also described in the genus for the first time: ms 1, 0|1, 0, 1, 0, 0 and sens 2, 2|1, 3, 3, ?, 4.</p><table-wrap id="T1" position="float" orientation="portrait"><label>Table 1.</label><caption><p>Comparison between <italic><tp:taxon-name>Dicranocentrus liuae</tp:taxon-name></italic> sp. n. and <italic><tp:taxon-name>Dicranocentrus wangi</tp:taxon-name></italic>.</p></caption><table><tbody><tr><th rowspan="1" colspan="1" style="text-align:left">Characters</th><th rowspan="1" colspan="1" style="text-align:center"><italic><tp:taxon-name>Dicranocentrus liuae</tp:taxon-name></italic> sp. n.</th><th rowspan="1" colspan="1" style="text-align:center"><italic><tp:taxon-name>Dicranocentrus wangi</tp:taxon-name></italic></th></tr><tr><td rowspan="1" colspan="1" style="text-align:left">Ratio of Ant. V/VI</td><td rowspan="1" colspan="1" style="text-align:center">0.7–1.2</td><td rowspan="1" colspan="1" style="text-align:center">1.2−2.3</td></tr><tr><td rowspan="1" colspan="1" style="text-align:left">Posterior cephalic mac</td><td rowspan="1" colspan="1" style="text-align:center">9</td><td rowspan="1" colspan="1" style="text-align:center">5</td></tr><tr><td rowspan="1" colspan="1" style="text-align:left">Lateral flap of ventral tube</td><td rowspan="1" colspan="1" style="text-align:center">about 20</td><td rowspan="1" colspan="1" style="text-align:center">28−50</td></tr><tr><td rowspan="1" colspan="1" style="text-align:left">Chaetae on tenaculum</td><td rowspan="1" colspan="1" style="text-align:center">2−4</td><td rowspan="1" colspan="1" style="text-align:center">4−10</td></tr><tr><td rowspan="1" colspan="1" style="text-align:left">Dental spines</td><td rowspan="1" colspan="1" style="text-align:center">absent</td><td rowspan="1" colspan="1" style="text-align:center">present</td></tr><tr><td rowspan="1" colspan="1" style="text-align:left">Inner mac on Abd. III</td><td rowspan="1" colspan="1" style="text-align:center">1</td><td rowspan="1" colspan="1" style="text-align:center">2</td></tr></tbody></table></table-wrap></tp:treatment-sec><ref-list><ref id="B4"><mixed-citation xmlns:xlink="http://www.w3.org/1999/xlink" xlink:type="simple"><person-group><name name-style="western"><surname>Mari-Mutt</surname><given-names>JA</given-names></name></person-group> (<year>1979</year>) <article-title>A revision of the genus <italic>Dicranocentrus</italic> Schött (Insecta: Collembola: Entomobryidae).</article-title><source>Agricultural Experiment Station University Puerto Rico Bulletin</source><volume>259</volume>: <fpage>1</fpage>–<lpage>79</lpage>.</mixed-citation></ref></ref-list></tp:taxon-treatment>
